# Supplementary material for: Enhancing learning skills in children by using assistive technology: a psychophysiological database
Source: BMC Res Notes. 2025 Oct 14;18:433. doi: 10.1186/s13104-025-07499-3 (PMC12522821; doi:10.1186/s13104-025-07499-3)
Supplement: Supplementary file 1 — Supplementary Material 1 [file 13104_2025_7499_MOESM1_ESM.xlsx]

## Sheet: Psychometric Results
Group	Variable	Description	Mean			Standard deviation
			Global	Experimental	Control	Global	Experimental	Control
Reading difficulties	Orthographic_ERR_PRE	Orthographic errors	8.42857	9.10526	7.625	4.06047	4.08105	4.01456
	Orthographic_ERR_POST		6.97143	7.31579	6.5625	4.5276	4.65537	4.48655
	Phonological_ERR_PRE	Phonological errors	7.2	6.68421	7.8125	5.3512	5.76438	4.92908
	Phonological_ERR_POST		3.14286	3.05263	3.25	2.87118	2.19782	3.58701
	Selective_Attention_PRE	Score from the selective attention test	93.0286	91.9474	94.3125	14.7937	14.5735	15.426
	Selective_Attention_POST		105.2	102.368	108.562	13.4597	13.5819	12.9253
	Reading_Speed_PRE	Words read per minute	69.4	69.7368	69	27.7756	31.4958	23.622
	Reading_Speed_POST		85.6286	85.0526	86.3125	27.6832	28.8126	27.2023
	Comprehension_PRE	Reading comprehension score	12.5714	12	13.25	2.99299	3.29983	2.51661
	Comprehension_POST		13.7429	13.7895	13.6875	2.5245	2.61574	2.49583
	AGE	Age of participants at the time of evaluation	9.71429	9.63158	9.8125	1.34101	1.49854	1.16726
	IQ	IQ of participants at the time of evaluation	86.7714	87.3158	86.125	11.4817	11.4797	11.8258
Math difficulties	WRAT4_PRE	Score from the WRAT-4 test	91.6829	90.2105	92.9545	10.3451	7.42053	12.3692
	WRAT4_POST		99.0732	96.9474	100.909	13.5174	12.4698	14.3922
	hits_PRE	Number of correct answers during the arithmetic task in the EEG experimental paradigm	83.7195	84.8684	82.7273	10.203	9.10867	11.1779
	hits_POST		87.622	87.8947	87.3864	8.32825	7.78456	8.94684
	RT_PRE	Response time during the arithmetic task in the EEG experimental paradigm	14.0404	13.623	14.4008	8.84954	7.00713	10.334
	RT_POST		12.1646	11.2634	12.943	5.12409	3.29603	6.2714
	Selective_Attention_PRE	Score from the selective attention test	95.8293	93.8421	97.5455	15.7748	16.4596	15.3335
	Selective_Attention_POST		107.39	108.842	106.136	13.9084	14.882	13.2316
	AGE	Age of participants at the time of evaluation	10.0244	10.2105	9.86364	1.5246	1.47494	1.58251
	IQ	IQ of participants at the time of evaluation	90.6829	85.3684	95.2727	15.1153	7.95271	18.2579

## Sheet: Gender Distribution
Group	Gender	Experimental	Control	Total
Reading difficulties	Male	10	9	19
	Female	6	10	16
Math difficulties	Male	9	13	22
	Female	10	9	19
Total		35	41	76
